# Supplementary material for: Last Resort from Nursing Shortage? Comparative Cost Analysis of Open vs. Robot-Assisted Partial Nephrectomies with a Focus on the Costs of Nursing Care
Source: Cancers (Basel). 2023 Apr 14;15(8):2291. doi: 10.3390/cancers15082291 (PMC10137045; doi:10.3390/cancers15082291)
Supplement: Supplementary file 1 [file cancers-15-02291-s001.zip]

Archive with 1 entries (1 files):
- cancers-2337796-supplementary.pdf
